# Supplementary material for: Temporal dynamics of Sertoli and germ cell development in human foetal and prepubertal testis
Source: Biol Open. 2026 Feb 6;15(2):bio062319. doi: 10.1242/bio.062319 (PMC12919961; doi:10.1242/bio.062319)
Supplement: Table S1. Measured cord/tubular diameter (μm) [file biolopen-15-062319-TableS1.xlsx]

## Sheet: S1. Cord_tubular diameter 
Table S1 Measured cord/tubular diameter (µm)
Tubule number:	F.8.1	F.9.1	F.9.2	F.10.1	F.10.2	F.11.1	F.11.2	F.11.3	F.12.1	F.12.2	F.12.3	F.13.1	F.13.2	F.14.1	F.14.2	F.16.1	F.16.2	F.16.3	F.17.1	F.17.2	F.17.3	F.18.1	F.18.2	F.18.3	F.19.1	F.19.2	F.19.3	F.20.1	F.20.2	F.20.3	F.21.1	P2.1	P2.5.1	P4.1	P4.2	P6.5.1	P6.5.2	P7.1	P8.1	P8.5.1	P10.1	P10.5.1	P11.1	P13.5.1	P13.5.2
1	23.31	30.44	39.07	38.65	35.65	20.73	46.19	41.65	34.45	56.76	45.76	55.74	38.13	49.29	40.21	39.27	35.23	35.09	29.51	29.51	33.94	58.57	42.77	58.37	36.65	31.34	55.96	62.23	41.01	38.29	48.1	32.3	48.12	31.58	34.04	34.74	41.04	33.81	28.86	44.86	60.84	69.21	98.91	64.8	167.02
2	30.38	28.38	36.32	42	35.36	35.88	46.65	42.36	35.15	56.71	26.52	68.78	53.61	56.27	48.79	49.4	39.12	46.45	30.55	48.26	50.79	40.98	50.87	53.46	44	42.01	50.75	47.57	38.05	58.62	58.22	29.24	40.32	38.42	43.99	30.39	35	35.16	22.91	42.57	54.23	74.88	101.25	96.39	170.18
3	25.54	23.21	29.84	55.02	29.49	29.58	47.69	39.98	35.51	42.84	47.61	54.5	47.6	43.52	57.54	39.46	42.11	50.93	32.36	47.5	33.85	53.57	52.75	58.05	31.77	34.4	51.26	38.32	48.62	36.92	49.05	22.97	35.09	36.83	54.4	41.15	23.31	27.2	39.92	75.75	56.48	92.7	145.47	104.19	160.54
4	31.29	20.06	30.13	40.07	41.22	26.44	42.23	50.62	38.92	36.48	46.36	58.02	56.63	37.67	56.22	51.11	45.76	36.43	34.34	57.62	43.19	46.09	46.24	42.41	32.39	40.4	70.45	34.17	55.28	50.59	32.13	34.67	37.97	36.09	44.13	19.9	31.58	45.84	37.82	62.86	61.43	81.56	89.31	87.07	127.27
5	40.11	30.51	45.61	41.41	44.29	38.71	55.83	56.67	38.97	72.27	39.14	36.38	45.85	50.5	47.52	67.63	49.27	44.43	35.41	55.78	33.49	56.75	51.58	58.12	40.53	40.49	58.85	52.67	53.13	53.28	32.17	21.38	28.71	30.37	36.83	36.51	37.67	36.69	43.15	70.39	52.95	75.84	91.07	83.86	170.11
6	27.67	23.92	43.43	45.58	33.62	28.81	52.49	44.47	40.35	86.4	49.39	33.1	37.79	51.06	51.67	36.97	40.43	41.81	37.72	38.46	69.32	41.8	49.55	58.62	30.91	34.49	63.94	45.44	43.85	48.75	49.62	28.58	47.98	29.08	60.06	44.3	39.87	33.49	17.82	65.56	27.49	82.09	177.92	81.94	132.59
7	33.85	36.22	30.9	53.12	43.22	31.83	52.58	35.22	40.78	68.65	41.7	41.01	65.14	41.72	48.38	40.69	36.96	37.78	38.08	56.76	51.22	44.02	50.02	43.69	41.07	45.69	49.66	48.32	40.33	28.18	51.75	21.87	30.52	23.16	50.58	52.45	41.52	33.89	36.1	49.8	61.06	74.61	78.82	83.2	160.19
8	17.14	40.77	40.53	32.5	42.35	20.06	42.23	43.88	40.8	69.16	40.38	39.25	51.03	41.66	50.95	37.05	46.91	35.88	40.7	61.23	51.98	51.42	26.51	57.95	35.87	36.77	45.35	45.48	34.6	46.59	37.81	31.96	23.66	36.85	44.13	45.23	33.8	30.15	20.21	53.15	88.04	93.46	62.92	139.75	111.1
9	18.33	32.6	39.14	27.09	38.08	23.08	55.79	41.12	41.22	62.3	46.46	50.22	52.89	40.19	60.87	37.1	40.1	42.11	41.1	59.69	40.18	41.47	46.24	43.33	39.35	39.99	63.57	43.24	40.88	40.25	45.45	31.04	29.92	44.75	49.12	52.86	25.31	33.37	40.75	70.4	63.25	64.17	71.33	81.27	125.02
10	18.69	35.69	41.72	35.63	38.62	25.56	47.81	39.39	41.91	49.46	46.75	61.35	52.92	37.04	60.87	37.63	41.89	31.28	42.57	58.37	44.12	52.62	30.5	50.01	32.58	46.23	64.52	42.44	48.23	45.44	41.44	38.16	32.05	42.21	53.6	30.03	22.38	34.28	30.36	79.33	70.83	72.91	101.21	107.33	140.81
11	23.58	30.79	40.28	32.5	37.32	37.29	27.88	33.21	42.7	70.19	56.06	29.11	59.23	49.18	50.87		45.05	58.14	45.4	34.49	40.07	47.19	40.46	40.3	37.02	43.23	47.51	42.84	36.4	33.21	65.33	22.88	40.81	52.23	51.39	35.9	36.61	30.67	22.19	67.7	51.44	82.31	140.66	71.1	111.05
12	18.02	22.48	32.04	37.31	44.2	41.73	45.41	45.09	43.75	55.32	30.28	22.67	53.13	48.02	50.18		33.92	67.85	45.6	31.42	31.76	42.42	46.97	49.96	40.98	41.21	59.52	46.91	39.17	45.03	57.03	33.88	46.59	38.76	52.32	33.73	30.64	42.33	36.96	64.12	70.53	67.07	102.09	157.92	195.03
13	21.58	34.12	35.49	38.78	49.25	27.71	50.36	48.34	44.22	46.57	42.24	40.38	39.53	56.56	38.39		41.43	53.31	45.68	39.24	51.65	45.27	43.8	39.77	33.38	42.26	48.53	46.9	48.29	39.81	45.68	42.65	47.07	41.04	46.32	35.32	31.69	41.79		49.23	53.97	52.65	145.82	90.11	192.92
14	26.24	42.24	43.38	29.28	43.22	29.06	49.53	27.89	44.5	42.06	45.94	25.98	52.32	40.75	58.07		42.08	40.21	45.68	57.96	39.95	46.32	44.34	17.95	37.87	43.33	54.64	51.04	51.64	39.32	37.39	34.89	49.97	28.69	54.26	43.73	42.81	33.61		55.59	52.84	63.75	98.78	64.03
15	28.58	40.8	30.23	41.45	48.16	32.46	54.29	59.32	44.7	31.37	51.75	47.15	50.36	34.82	59.01		41.33	46.4	45.95	26.49	44.25	30.29	34.34		35.42	40.3	53.11	55.7	48.28	45.57	55.62	37.38	51.41	35.58	43.82	52.44	47.65	35.39		49.24	72.25	66.8	116.92	108.83
16	27.93	21.58	30.73	42.1	40.57	33.3	41.37	49.03	44.7	52.9	47.27	66.59	50.31	52.13	53.84		75.7	48.36	46.04	41.38	29.79	40.25	48.35		38.28	32.77	57.09	52.17	42.69	47.04	51.84	33.62	41.45	30.08	31.99	56.61	22.3	34.28		57.69	44.45	66.74	58.9	84.31
17	21.99	25.27	36.72	43.88	44.04	26.9	43.75	50.3	44.85	48.54	45.64	26.44	47.48	49.78	57.54		36.68	43.37	46.07	33.42	38.03	48.7	40.93		33.57	44.39	68.85	40.59	40.43	33	67.5	36.33	43.67	39.43	52.74	69.15	36.36	25.53		67.4	58.03	55.14	62.18	70.39
18	25.37	28.63	35.4	44.15	45.31	30.07	57.38	48.68	46.09	44.19	49.43	45.3	24.7	57.22	49.6		42.7	48	46.46	63.12	43.03	51.99	42.89		26.93	28.55	61.63	55.46	44.87	58.68	45.13	29.67	31.25	32.13	41.22	64.89	30.38	18.64		46.96	55.2	69.59	70.87	72.31
19	28.52	19.46	34.74	46.67	37.84	32.19	64.1	42.65	46.53	45.39	40.63	29.89	38.56	59.88	56.01		48.67	37.98	46.46	62.57	46.49	42.2	35.58		31.19	35.02	54.94	39.57	40.11	25.84	37.67	33.8	42.85	33.18	56.79	66.55	30.65	18.93		64.26	47.65	58.15
20	30.17		32.12	50.59	44.89	33.62	58.67	49.3	47.12	55.77	44.47	34.53		46.47	61.38		25.78	42.84	47.11	56.81	47.9	33.36	38.11		24.83	40.63	65.1	51.1	36.57	30.44	36	39.17	41.71	36.88	36.23	52.28	29.64	26.48		56.95	63.03	67.41
21	28.78		41.1	42.89	28.78	34.2	42.23	41.76	47.53	59.5	42.21	56.61		51.77	46.96		46.24	53.83	47.17	45.97	46.22	46.55	42.84		25.93	41.85	37.6	51.04	40.45	56	63.04	23.59	46.94	39.6	33.4	64.14	43.7	30.6		85.56	62.43	55.6
22	22.71		42.02	40	48.64	35.45	44.99	38.88	50.24	57.9	45.94	53.93		46.59	57.66		48.95	49.26	47.83	56.12	39.95	45.09	38.19		35.42	31.1	44.31	35.8	41.58	46.04	40.72	28.86	33.04	52.73	46.62	70.5	31.94	31.82		45.18	66.04	82.27
23	18.43		35.16	42.38	44.64	26.44	62.14	55.9	51.12	71.13	55.73	43.75		48.7	47.42		38.66	73.48	48.02	43.41	32.23	47.16	33.99		32.94	38.43	52.44	58.39	42.21	38.66	35.93	41.41	38.87	36.01	38.97	54.64	38.26	26.3		60.36	48.63	64.51
24	24.49		42.56	49.73	45.83	27.04	63.17	55.27	52.39	57.61	51.25	53.93		56.02	72.83		28.93	40.64	48.02	52.96	49.61	43.33	43.09		38.99	40.35	68.58	50.98	44.03	35.86		26.52	34.97	39.96	38.09	41.81	35.58	41.92		43.7	38.86	63.74
25	21.82		31.84	47.59	48.27	31.92	51.81	41.69	53.81	49.76	43.35	42.59		48.63	56.93		43	36.34	48.22	48.28	57.18	53.27	50.77		30.42	51.88	51.08	38.38	40.48	33.13		42.36	36.99	38.47	31.54	62.1	46.5	29.32		44.83	70.31	89.93
26	21.39		36.75	44.67	48.69	22.98	65.73	37.42	54.14	50.57	46.14	48.55		48.81	53.07		45.72	40.8	48.39	43.32	46.17	42.49	35.9		33.41	41.52	48.89	30.61	48.16	47.87		39.41	27.25	41.98	42.26	45.89	35.96	21.88		64.03	76.74	68.64
27	20.59		33.79	22.14	47.28	34.2	47.4	38.29	55.41	45.49	54.58	50.04		47.43	57.94		38.07	34.78	48.39	32.89		59.53	39.64		26.94	26.64	65.25	52.08	32.25	35.66		41.11	30.4	30.89	49.82	42.98	30.03	36.09		58.99	71.48	70.99
28	23.81		35.84	33.85	45.24	33.82	59.23	51.79	60.23	48.77	39.38			36.19	43.9		41.08	51.94	49.33	37.7		55.45	49.21		28.08	40.96	47.99	45.89	42.97	52.03		35.56	28.54	40.8	44.79	46.71	36	29.32		60.15	50.57	66.1
29	22.07		33.93	45.15	37.41	33.16	54.89	36.31	56.02	52.75	42.57			51.84	41.07		37.73	38.03	51.27	26.61		61.66	52.24		30.76	32.14	63.45	51.63	43.09	47.71		38.71	41.89	34.54	54.46	48.3	37.23	40.85		50.17	71.09	67.73
30	27.55		25.38	73.53	39.92	32	46.29	44.7	35.37	52.03	49.03			55.46	56.25			53.07	51.95	44.11		51.15	50.12		32.15	44.68	38.17	43.26	38	46.04		33.11	26.91	34.39	44.95	29.65	47.43	31.89		65.34	72.12	79.21
31	28.63		34.07	29.07	38.62	30.51	49.028		41.61	69.46	43.67			60.51	40.31			58.93	52.72	37.48		37.83	42.78		37.15	48.79	43.72	40.19	46	37.87		28.31	34.3	25.1	47.73	46.69	39.36	44.94		48.98	68.07	77.62
32	34.51		34.54	34.76	39.69	31.16	47.42		43.74	53.46	47.07			60.3	41.44			52.17	52.72	35.34		38.07	41.48		40.92	47.55	47.99	42.52	47.86	41.17		37.37	36.77	48.43	50.15	59.5	54.62	49.72		56.17	73.65	72.73
33	20.92		37.94	25.35	35.28	46.23	47.94		39.63	50.83	53.19			35.63	51.55				52.86	33.28		57.02	29.12		34.97	46.83	21.04	45.52	55.85	52.21		41.46	23.01	37.3	38.64	18.74	39.77	34.81		42.68	64.68	79.87
34	25.44		39.4	39.93	38.69	35.41	46.15		29.84	53.49	59.21			47.55	42.04				54.26	45.26		40.09	35.37		29.75	44.83	66.8	49.38	47.18	81.41		32.44	19.71	22.87	54.57	43.58	61.46	50.82		70.85	79.73	64.52
35	31.02		37.03	39.21	42.66	26.55	50.41		18.11	53.95	49.78			47.01	49.21				56.39	44.72		49.09	48.28		31.51	44.18	58.23	59.37	52.8	46.45		35.27	36.17	23.03	48.83	41.58	30.39	28.24		56.25		63.46
36	29.87		35.78	32.94	44.61	31.66	47.67		47.03	49.84	38.92			43.9	31.84				57.36	30.88		58.08	40.18		45.15	43.11	46.17	44.17	42.88	66.44		40.48	30.48	31.95	44.79	35.42	36.31	25.61		48.81		68.58
37	31.78		29.22	39.06	48.72	35.52	42.36		40.69	36.29	49.03			43.9	55.65				59.87	32.38		60.26	52.65		33.36	44.41	46.74	52.09	24.12	64.32		28.03	38.48	33.68	47.21	49.83	46.02	39.13		55.41		64.41
38	27.19		32.44	34.1	46.06	33.07	48.61		33.94	55.04	51.62			28.15	52.64				47.94	29.64		74.96	53.15			33.33	38.68	36.45	36.66	55.87		42.58	48.77	38.09	46.08	40.13	38.71	42.9		60.76		56.87
39	35.76		39.72	42.64	41.76	29.37	62.34		28.03	43.91	54.35			51.82	40.67				58.81			40.66	43.64			46.22	40.6	59.37	41.85	48.94		37.37	30.4	51.76	42.91	54.16	55.87	43.34		49.09		52.62
40	27.43		37.2	38.91	38.73	42.06	57.65		51.57	24.62	58.43			47.65	42.08				47.48			53.47	66.63				26.82	65.47	41.34	36.02		36.39		26.14	59.95	50.75	41.61			48.81		57.62
41			45.74	33.42	43.39	37.22	43.17		40.44	43.73	46.03			56.85	57.76				37.78			52.6	40.42				58.48	51.14	34.44	50.41		27.83		29.05	48.47	32.6	48.93			64.59		63.18
42			37.14	36475	42.65	37.77	47.3		40.86	42.63	40.1			57.66	36.4				53.44			39.78	50.34				49.67	48.81	34.37	52.88		30.56		34.77	52.92	49.83	44.4			76.63		52.87
43			37.82	34.31	42.21	38.64	47.81		38.66	43.81	39.14			51.2	33.91				54.4			49.32	34.24				49.54	40.08	40.31	59.57		34.05		38.84	58.67	43.05	40.74			56.93		77.89
44			35.45	30.75	42.38	37.39	66.22		55.05		46.03			24.98	49.42				47.49			43.69	43.77				40.23	54.98	32.89	39.07		29.92		38.95	54.27	47.66	40.66			63.09		67.94
45			44.99	42.85	53.15	35.87	47.84		51.89		45.54			46.39	39.48				45.53			57.73	61.12					47.06	42.75	61.11		39.19		28.81	46.5	46.73	27.14			61.75
46			37.94	34.64	41.45	35.79	58.12		48.3		42.01			32.02	50.73				45.81			57.16	52.83					52.36		43.45		41.55		23.15	47.15	54.47	40.4			67.22
47			39.51	36.56	53.04	30.21	63.67		36.4		51.99			35.52	30.83				58.81			63.39	58.81					46.74		43.82		34.67		40.63	56.95	50.59	19.92			55.34
48			40.01	45.83	44.8	25.07	52.35		43.74		45.71			37.41	47				39.95			54.62	61.49					41.81		43.7		26.59		39.28	48.57	58.78	23.85			59.54
49			38.25	39.4	48.76	33.1	51.63		35.37		47.07			47.92					44.84			51.53	50.51					42.73		47.98		32.12		37.5	57.49	56.02	28.59			72.64
50			53.75	30.17	56.72	28.81	46.12		54.68		38.92			46.39					45.93			58.87	55.52					43.35		46.35		34.6		43.39	57.25	47.13	43.45			58.9
51																																30.74		32.37	54.95	41.32	36.08			60.45
52																																35.02		40.71	46.14	48.05	30.89			75.79
53																																29.73		34.83	59.25	61.43	31.91
54																																17.44		32.73	55.98	35.92	25.06
55																																32.33		45.95	53.32	53.49	23
56																																34.6		38.46	40.66	28.6	33.99
57																																38.69		28.03	47.44		42.4
58																																35.51		39.29	50.96		42.95
59																																22.6		43.33	42.58		32.81
60																																29.02			50.87
61																																28.77
62																																30.71
63																																22.61
64																																30.48
65																																33.4
66																																31.56
67																																28.31
68																																36.17
69																																30.48
70																																22.23
71																																19.44
72																																28.93
73																																30.38
74																																37.63
Avarage diameter (µm):	26.062	29.8511	37.0826	768.372	42.6954	31.9526	50.8784	44.3727	43.4612	52.5558	46.0354	45.0293	48.2742	46.7586	49.6854	43.631	42.0517	45.9975	46.5154	44.2218	43.7062	49.1836	45.2224	47.9993	34.3903	40.3154	52.2205	47.2762	42.3767	46.0578	47.1574	32.36	36.7951	36.1886	47.9018	46.4452	36.5107	34.129	31.4208	59.2846	61.1879	69.5441	100.802	91.6	151.064
