# Supplementary material for: Temporal dynamics of Sertoli and germ cell development in human foetal and prepubertal testis
Source: Biol Open. 2026 Feb 6;15(2):bio062319. doi: 10.1242/bio.062319 (PMC12919961; doi:10.1242/bio.062319)
Supplement: Table S2. Human tissue resources used in this study [file biolopen-15-062319-TableS2.xlsx]

## Sheet: S2. Resource human tissue
Table S2. Human tissue resources used in this study
Human fetal biological samples	Age	Resource
F.7.1	7 PCW	University of Edinburgh
F.7.2	7 PCW	University of Edinburgh
F.8.1	8 PCW	University of Edinburgh
F.9.1	9 PCW	University of Edinburgh
F.9.2	9 PCW	University of Edinburgh
F.10.1	10 PCW	University of Edinburgh
F.10.2	10 PCW	University of Edinburgh
F.11.1	11 PCW	University of Edinburgh
F.11.2	11 PCW	University of Edinburgh
F.11.3	11 PCW	University of Edinburgh
F.12.1	12 PCW	University of Edinburgh
F.12.2	12 PCW	University of Edinburgh
F.12.3	12 PCW	University of Edinburgh
F.13.1	13 PCW	University of Edinburgh
F.13.2	13 PCW	University of Edinburgh
F.14.1	14 PCW	University of Edinburgh
F.14.2	14 PCW	University of Edinburgh
F.15.1	15 PCW	University of Edinburgh
F.16.1	16 PCW	University of Edinburgh
F.16.2	16 PCW	University of Edinburgh
F.16.3	16 PCW	University of Edinburgh
F.17.1	17 PCW	University of Edinburgh
F.17.2	17 PCW	University of Edinburgh
F.17.3	17 PCW	University of Edinburgh
F.18.1	18 PCW	University of Edinburgh
F.18.2	18 PCW	University of Edinburgh
F.18.3	18 PCW	University of Edinburgh
F.19.1	19 PCW	University of Edinburgh
F.19.2	19 PCW	University of Edinburgh
F.19.3	19 PCW	University of Edinburgh
F.20.1	20 PCW	University of Edinburgh
F.20.2	20 PCW	University of Edinburgh
F.20.3	20 PCW	University of Edinburgh
F.21.1	21 PCW	University of Edinburgh
Human prepubertal biological samples	Age	Resource	Diagnose	Most advanced germ cell type
P2.1	2 years	Amsterdam UMC	Solid Cerebral Tumor	Spermatogonia
P2.5.1	2.5 years	Amsterdam UMC	Solid Cerebral Tumor	Spermatogonia
P4.1	4 years	Amsterdam UMC	Other tumor	Spermatogonia
P4.2	4 years	Amsterdam UMC	Hematologic Tumor	Spermatogonia
P6.5.1	6.5 years	Amsterdam UMC	Solid Cerebral Tumor	Spermatogonia
P6.5.2	6.5 years	Amsterdam UMC	Hematologic Tumor	Spermatogonia
P7.1	7 years	Amsterdam UMC	Solid Extra-Cerebral Tumor	Spermatogonia
P8.1	8 years	Amsterdam UMC	Solid Extra-Cerebral Tumor	Spermatogonia
P8.5.1	8.5 years	Amsterdam UMC	Unknown	Spermatogonia
P10.1	10 years	Amsterdam UMC	Solid Extra-Cerebral Tumor	Spermatocytes
P10.5.1	10.5 years	Amsterdam UMC	Solid Extra-Cerebral Tumor	Spermatogonia
P11.1	11 years	Amsterdam UMC	Solid Extra-Cerebral Tumor	Spermatocytes
P13.5.1	13.5 years	Amsterdam UMC	Solid Extra-Cerebral Tumor	Spermatids
P13.5.2	13.5 years	Amsterdam UMC	Other tumor	Spermatids
