# Supplementary material for: Temporal dynamics of Sertoli and germ cell development in human foetal and prepubertal testis
Source: Biol Open. 2026 Feb 6;15(2):bio062319. doi: 10.1242/bio.062319 (PMC12919961; doi:10.1242/bio.062319)
Supplement: Table S3. Raw counts for assesment of SOX9, AMH and AR positive tubules in sections [file biolopen-15-062319-TableS3.xlsx]

## Sheet: S3. Sertoli cell maturation
Table S3. Raw counts for assesment of SOX9, AMH and AR positive tubules in sections
	Avarage diameter (µm)	Total tubules counted in sections	Tubules positive for SOX9	Tubules positive for AMH	Tubules positive for AR	SOX9 + (%)	AMH + (%)	AR + (%)
F.9.1	37.0826	50	50	48	0	100	96	0
F.9.2	29.8511	19	19	19	0	100	100	0
F.10.1	39.6017	50	50	47	0	100	94	0
F.10.2	42.6954	50	50	50	0	100	100	0
F.11.1	31.8928	50	50	30	0	100	60	0
F.11.2	50.8784	50	50	50	0	100	100	0
F.11.3	44.3727	30	30	28	2	100	93.3334	6.66667
F.12.1	43.4612	50	50	50	0	100	100	0
F.12.2	52.5558	43	43	43	0	100	100	0
F.12.3	46.0354	50	50	50	0	100	100	0
F.13.1	45.0293	27	27	24	0	100	88.8889	0
F.13.2	48.2742	19	19	19	0	100	100	0
F.14.1	46.7586	50	50	50	0	100	100	0
F.14.2	49.6854	48	48	44	4	100	91.6667	8.3333
F.16.1	43.631	10	10	8	0	100	80	0
F.16.2	42.0517	29	29	26	0	100	89.6552	0
F.16.3	45.9975	32	32	32	0	100	100	0
F.17.1	46.5154	50	50	45	0	100	90	0
F.17.2	44.2218	38	38	36	0	100	94.7368	0
F.17.3	43.7062	26	26	25	0	100	96.1523	0
F.18.1	49.1836	50	50	50	0	100	100	0
F.18.2	45.2224	50	50	50	9	100	100	18
F.18.3	47.9993	14	14	14	1	100	100	7.1429
F.19.1	34.3903	37	37	37	0	100	100	0
F.19.2	40.3154	39	39	39	0	100	100	0
F.19.3	52.2205	44	38	42	0	86.3636	95.4545	0
F.20.1	47.2762	50	50	45	0	100	90	0
F.20.2	42.3767	45	45	34	0	100	75.5556	0
F.20.3	46.0578	50	50	50	0	100	100	0
F.21.1	47.1574	23	23	23	0	100	100	0
P2	36.87	64	64	19	0	100	29.6875	0
P2.5	37.16	39	39	21	36	100	53.8462	92.3077
P4	36.18	59	59	59	2	100	100	3.38983
P4.1	47.9	60	60	59	25	100	98.3333	41.6667
P6.5	46.45	56	56	42	27	100	75	48.2143
P6.5.1	36.5	59	59	56	31	100	94.9153	52.5424
P7	34.13	39	39	39	28	100	100	71.7949
P8	31.42	11	11	11	1	100	100	9.09091
P8.5	59.3	52	52	52	5	100	100	9.61538
P10	61.18	34	34	0	2	100	0	5.88235
P10.5	64.54	44	44	2	44	100	4.54545	100
P11	100.8	18	18	0	18	100	0	100
P13.5.1	91.6	18	18	0	15	100	0	83.3333
P13.5.2	182.93	13	13	0	13	100	0	100
