# Supplementary material for: Temporal dynamics of Sertoli and germ cell development in human foetal and prepubertal testis
Source: Biol Open. 2026 Feb 6;15(2):bio062319. doi: 10.1242/bio.062319 (PMC12919961; doi:10.1242/bio.062319)
Supplement: Table S4. Descriptive statistics. Mean proportion and standard deviation (S.D.) per age used in this study. Standard deviations are not applicable for ages with n=1 [file biolopen-15-062319-TableS4.xlsx]

## Sheet: S4. Descriptive statistics
Table S4. Descriptive statistics. Mean proportion and standard deviation (S.D.) per age used in this study. Standard deviations are not applicable for ages with n=1
	SOX9 + (%)			AMH + (%)			AR+ (%)
Fetal age (weeks)	Mean	SD	N=	Mean	SD	N=	Mean	SD	N=
8	100	N.A.	1	80	N.A.	1	0	N.A.	1
9	100	0	2	98	2.82843	2	0	0	2
10	100	0	2	97	4.24264	2	0	0	2
11	100	0	3	84.4433	21.4296	3	2.22333	3.85093	3
12	100	0	3	100	0	3	0	0	3
13	100	0	2	94.445	7.85596	2	0	0	2
14	100	0	2	95.835	5.8902	2	4.165	5.8902	2
15	100	N.A.	1	90	N.A.	1	0	N.A.	1
16	100	0	3	90	10	3	0	0	3
17	100	0	3	88.9633	11.2487	3	0	0	3
18	100	0	3	100	0	3	8.38	9.06384	3
19	100	0	3	98.3333	2.88675	3	0	0	3
20	100	0	3	88.6667	12.0554	3	0	0	3
21	100	N.A.	1	100	N.A.	1	0	N.A.	1
Age (years)
2	100	N.A.	1	29.69	N.A.	1	0	N.A.	1
2.5	100	N.A.	1	53.85	N.A.	1	0	N.A.	1
4	100	0	2	99.165	1.18087	2	22.53	27.068	2
6.5	100	0	2	84.96	14.0856	2	50.375	3.06177	2
7	100	N.A.	1	100	N.A.	1	71.79	N.A.	1
8	100	N.A.	1	100	N.A.	1	9.09	N.A.	1
8.5	100	N.A.	1	100	N.A.	1	100	N.A.	1
10	100	N.A.	1	0	N.A.	1	85.29	N.A.	1
10.5	100	N.A.	1	4.55	N.A.	1	100	N.A.	1
11	100	N.A.	1	0	N.A.	1	100	N.A.	1
13.5	100	0	2	0	0	2	91.665	11.7875	2
	OCT 3/4 + cells per tubular area (in nm^2)			MAGE-A4 + cells per tubular area (in nm^2)
Fetal age (weeks)	Mean	SD	N=	Mean	SD	N=
8	599.398	N.A.	1	10.8	N.A.	1
9	855.619	566.926	2	23.93	33.8421	2
10	1421.31	260.797	2	40.0321	24.9355	2
11	1372.48	278.851	3	119.466	72.4799	3
12	857.436	404.929	3	222.107	178.889	3
13	833.116	11.676	2	34.1761	10.3575	2
14	1060.82	347.052	2	439.405	396.976	2
15	786.906	N.A.	1	452.896	N.A.	1
16	1265.89	476.325	3	450.875	111.914	3
17	635.197	374.785	3	534.297	307.289	3
18	1089.45	371.566	3	464.205	65.4597	3
19	809.242	91.9821	3	440.729	258.949	3
20	2354.71	2227.7	3	586.604	123.379	3
21	626.875	N.A.	1	355.229	N.A.	1
Age (years)
2	0	N.A.	1	319.871	N.A.	1
2.5	0	N.A.	1	1165.18	N.A.	1
4	0	0	2	595.238	172.504	2
6.5	0	N.A.	1	551.978	N.A.	1
8	0	N.A.	1	762.129	N.A.	1
8.5	0	N.A.	1	703.21	N.A.	1
10	0	N.A.	1	1225.38	N.A.	1
10.5	0	N.A.	1	1581.59	N.A.	1
11	0	N.A.	1	878.808	N.A.	1
13.5	0	N.A.	1	374.548	N.A.	1
	SOX9/Ki-67 + (%)			OCT 3/4/Ki-67+ (%)			MAGE-A4/Ki-67+ (%)
Fetal age (weeks)	Mean	SD	N=	Mean	SD	N=	Mean	SD	N=
7	6	2.82843	2	29.5	27.5772	2	0	0	2
8	0	N.A.	1	4	N.A.	1	0	N.A.	1
9	3	2.82843	2	13	7.07107	2	0	0	2
10	6.5	0.707107	2	30.5	21.9203	2	5	7.07107	2
11	7	4.58258	3	38.3333	14.5717	3	8	11.3578	3
12	3.66667	0.57735	3	9.66667	1.52753	3	1.33333	2.3094	3
13	6.5	2.12132	2	25	8.48528	2	6.5	9.19239	2
14	9.5	0.707107	2	37	22.6274	2	5.5	7.77817	2
15	5	N.A.	1	19	N.A.	1	0	N.A.	1
16	5	1	3	28	9.16515	3	2.33333	4.04145	3
17	5	1	3	13	14	3	0.666667	1.1547	3
18	4	2	3	21.6667	14.5717	3	0	0	3
19	4	0	3	27.3333	6.80686	3	0.666667	1.1547	3
20	6.33333	2.3094	3	27.3333	21.5019	3	1.66667	1.52753	3
21	5	N.A.	1	41	N.A.	1	1	N.A.	1
Age (years)
2	24	N.A.	1	0	N.A.	1	3	N.A.	1
2.5	36	N.A.	1	0	N.A.	1	3	N.A.	1
4	1.5	0.707107	2	0	0	2	1	1.41421	2
6.5	0	N.A.	1	0	N.A.	1	0	N.A.	1
8	0	N.A.	1	0	N.A.	1	3	N.A.	1
8.5	0	N.A.	1	0	N.A.	1	1	N.A.	1
10	1	N.A.	1	0	N.A.	1	7	N.A.	1
10.5	1	N.A.	1	0	N.A.	1	3	N.A.	1
11	0	N.A.	1	0	N.A.	1	5	N.A.	1
13.5	0	N.A.	1	0	N.A.	1	24	N.A.	1
