# Supplementary material for: Temporal dynamics of Sertoli and germ cell development in human foetal and prepubertal testis
Source: Biol Open. 2026 Feb 6;15(2):bio062319. doi: 10.1242/bio.062319 (PMC12919961; doi:10.1242/bio.062319)
Supplement: Table S5. Raw counts for assessment of SOX9, MAGE-A4, OCT3/4 and Ki67. ABN=absolute number [file biolopen-15-062319-TableS5.xlsx]

## Sheet: S5.Germ-Sertoli cell maturation
Table S5. Raw counts for assessment of SOX9, MAGE-A4, OCT3/4 and Ki67. ABN=absolute number
Sample number	F.7.1	F.7.2	F.8.1	F.9.1	F.9.2	F.10.1	F.10.2	F.11.1	F.11.2	F.11.3	F.12.1	F.12.2	F.12.3	F.13.1	F.13.2	F.14.1	F.14.2	F.15.1	F.16.1	F.16.2	F.16.3	F.17.1	F.17.2	F.17.3	F.18.1	F.18.2	F.18.3	F.19.1	F.19.2	F.19.3	F.20.1	F.20.2	F.20.3	F.21.1	P2.1	P2,5.1	P4.1	P4.2	P6.5.2	P8.1	P8,5.1	P10.1	P10,5.1	P11.1	P13.5.1
Total area - whole tissue (µm)	164202	308167	508026	259104	456522	2583058	809795	1771079	300629	481841	319688	274188	1154769	542085	234304	641200	432474	412651	288592	411930	340820	858023	509048	86036.8	1292114	710697	215660	297241	911001	335188	684459	292399	286646	507332	832537	240474	871612	1555100	387526	360548	382041	510726	1728924	1497927	1013104
Total tubular area (µm)	0	0	185186	83565.7	186919	669482	346836	516915	145822	237964	93331.5	79256.2	362359	192760	111722	188860	163831	176641	111923	131879	106901	288758	160088	46611.1	503714	322867	100734	118040	400366	150363	375335	158734	85874.3	191426	387656	217134	365551	840750	137687	47236.1	182022	298683	629114	732811	643443
Total tubules analysed	0	0	75	27	40	139	40	82	31	48	18	17	58	28	16	36	25	42	11	24	16	56	27	8	83	83	15	26	86	24	53	30	14	39	136	63	125	174	39	13	29	44	58	32	13
Total interstitial area (µm)	164202	308167	322841	175538	269603	1913576	462959	1254164	154807	243877	226357	194932	792410	349325	122582	452340	268642	236010	176669	280051	233919	569265	348960	39425.7	788400	387830	114926	179201	510635	184825	309125	133664	200772	315906	444882	23340.4	506061	714350	249840	313312	200019	212043	1099810	765115	369661
% tubular area	0	0	0.36	0.32	0.41	0.26	0.43	0.29	0.49	0.49	0.29	0.29	0.31	0.36	0.48	0.29	0.38	0.43	0.39	0.32	0.31	0.34	0.31	0.54	0.39	0.45	0.47	0.4	0.44	0.45	0.55	0.54	0.3	0.38	0.47	0.9	0.42	0.54	0.36	0.13	0.48	0.58	0.36	0.49	0.64
% interstitial area	1	1	0.64	0.68	0.59	0.74	0.57	0.71	0.51	0.51	0.71	0.71	0.69	0.64	0.52	0.71	0.62	0.57	0.61	0.68	0.69	0.66	0.69	0.46	0.61	0.55	0.53	0.6	0.56	0.55	0.45	0.46	0.7	0.62	0.53	0.1	0.58	0.46	0.64	0.868988	0.523553	0.42	0.64	0.51	0.36
MAGE-A4 (ABN)	0	4	2	4	0	15	20	105	11	19	40	9	45	8	3	136	26	80	37	62	59	52	111	34	220	174	42	60	63	100	174	93	61	68	124	253	173	603	76	36	128	366	995	644	241
MAGE-A4 + Ki-67(ABN)	0	0	0	0	0	0	2	3	0	4	0	0	2	1	0	15	0	0	0	0	4	0	2	0	0	2	2	0	0	2	3	0	2	1	4	8	0	10	0	1	1	24	34	35	57
MAGE-A4 / Tubular area (in nm^2)	x	x	10.8	47.8665	x	22.4054	57.6641	203.128	75.4344	79.844	428.58	113.556	124.186	41.5024	26.8523	720.109	158.7	452.896	330.584	470.128	551.913	180.082	693.369	729.44	436.756	538.921	416.94	499.772	157.356	665.057	463.586	585.884	710.34	355.229	319.871	1165.18	473.259	717.217	551.978	762.129	703.21	1225.38	1581.59	878.808	374.548
MAGE-A4 proliferation (%)	0	0	0	0	0	0	0.1	0.03	0	0.21	0	0	0.04	0.13	0	0.11	0	0	0	0	0.07	0	0.02	0	0	0	0	0	0	0.02	0.02	0	0.03	0.01	0.03	0.03	0	0.02	0	0.03	0.01	0.07	0.03	0.05	0.24
SOX9 (ABN)	190	1443	1553	483	1412	4731	2440	2976	1162	1698	931	420	1957	1375	1229	930	1171	1468	1635	2651	1226	1579	957	393	4114	2691	769	1688	3007	1103	1988	1246	551	1812	3299	1955	3628	13514	1007	269	762	2325	4346	8668	850
SOX9 + area (µm)	6019.66	35442	41680.4	16504.7	42017.2	133133	85308.6	123743	28636.8	48202.4	26024.4	24958.7	85803.6	56699.1	40181	62447.8	45552.7	38549.9	52114.5	67885.6	56779.9	70042.4	33319.4	10478.6	133396	101740	29339.6	63987.5	85671.8	28155.7	75725.1	31819.1	20883	49793.4	106713	52481	93798.7	386225	26240.3	12425.6	35377.6	72009	134092	287300	52393.3
SOX9 + Ki-67 (ABN)	15	51	0	7	68	304	170	318	95	29	41	15	58	71	103	96	103	67	71	120	73	59	56	20	237	55	32	62	114	46	174	59	30	82	795	699	78	94	1	0	0	22	46	3	0
SOX9 / Tubular area (in nm^2)	x	x	8386.17	5779.88	7554.07	7066.65	7035.02	5757.23	7968.62	7135.53	9975.2	5299.27	5400.72	7133.22	11000.5	4924.28	7147.6	8310.64	14608.3	20101.8	11468.6	5468.25	5977.97	8431.47	8167.33	8334.69	7633.97	14220	7510.64	7335.58	5296.61	7849.59	6416.35	9465.81	8510.13	9003.67	9924.75	16073.7	7313.7	5694.8	4186.3	7784.18	6908.13	11828.4	1321.02
SOX9 proliferation (%)	0.08	0.04	0	0.01	0.05	0.06	0.07	0.11	0.08	0.02	0.04	0.04	0.03	0.05	0.08	0.1	0.09	0.05	0.04	0.05	0.06	0.04	0.06	0.05	0.06	0.02	0.04	0.04	0.04	0.04	0.09	0.05	0.05	0.05	0.24	0.36	0.02	0.01	0	0	0	0.01	0.01	0	0
OCT3/4 (ABN)	306	82	111	105	85	1075	429	729	157	388	99	31	406	159	94	154	214	139	179	95	158	74	161	30	349	370	144	87	314	137	488	780	73	120	0	0	0	0	0	3	0	0	0	0	0
OCT3/4 + Ki67 (ABN)	151	8	4	19	7	496	65	367	67	87	11	3	33	30	29	81	46	27	47	36	31	2	46	2	34	139	24	22	109	30	132	48	36	49	0	0	0	0	0	1	0	0	0	0	0
OCT3/4 / Tubular area (in nm^2)	x	x	599.398	1256.5	454.742	1605.72	1236.9	1410.29	1076.65	1630.5	1060.73	391.137	1120.44	824.86	841.372	815.418	1306.22	786.906	1599.31	720.357	1478.01	256.27	1005.7	643.624	692.854	1145.98	1429.51	732.316	784.283	911.128	1300.17	4913.87	850.079	626.875	0	0	0	0	0	63.5108	0	0	0	0	0
OCT3/4 proliferation (%)	0.49	0.1	0.04	0.18	0.08	0.46	0.15	0.5	0.43	0.22	0.11	0.1	0.08	0.19	0.31	0.53	0.21	0.19	0.26	0.38	0.2	0.03	0.29	0.07	0.1	0.38	0.17	0.25	0.35	0.22	0.27	0.06	0.49	0.41	0	0	0	0	0	0.3333	0	0	0	0	0
MAGEA4 + OCT3/4 (ABS)	0	1	0	2	22	4	0	0	0	1	0	0	4	0	0	0	0	1	0	2	0	0	7	0	0	3	0	0	1	0	0	2	2	0	0	0	0	0	0	1	0	0	0	0	0
Intratubular Ki67 singles	0	0	0	0	1	0	0	4	0	2	4	32	0	0	0	10	34	4	25	0	0	21	11	3	6	0	13	4	15	3	0	3	1	16	0	0	4	12	4	0	3	9	2	27	527
