# Supplementary material for: Temporal dynamics of Sertoli and germ cell development in human foetal and prepubertal testis
Source: Biol Open. 2026 Feb 6;15(2):bio062319. doi: 10.1242/bio.062319 (PMC12919961; doi:10.1242/bio.062319)
Supplement: Table S6. Chemicals and reagents used in this study [file biolopen-15-062319-TableS6.xlsx]

## Sheet: S6. Chemicals and reagents
Table S6. Chemicals and reagents used in this study
Reagent	Manufacturer	Catalog number
100% EtOH	Merck	1009831000
1X Plus Amplification diluent	Akoya	FP1498
Acetic acid	Merck	1000631000
Bouins	Clin-Tech	CTEH64096/1
Bright diluent	Immunologic	UD09-999
Brightvision Ms+Rb	Immunologic	VWRKDPVO110HRP
Disodium EDTA	Merck	108418250
Entellan	VWR	1079610100
Eosin	VWR	1159350100
Formaldehyde	Merck	1040031000
Histofix	ROTH	P087.4
Hydrochloric acid	Merck	1003171000
Hydrogen Peroxide	Merck	1072100250
Mayer’s hematoxylin	Roth	517-28-2
NaCl	Boom	760212671000
Opal TSA-DIG	Akoya	NEL748001KT
Picric acid	Sigma	P6744
Poly HRP Goat anti Mouse/Rabbit,	Immunologic	DPV0110HRP
Prolong Gold Antifade Reagent	ThermoFisher	P36930
Sodium Citrate Dihydrate	Roth	4088.1
SuperBlock	ScyTek	AAA999
Tris (2-Amino-2-(hydroxymethyl)-1,3-propanediol)	Roche	10708976001
Tween-20	Sigma	P1379
Xylene	VWR	28975325
