# Supplementary material for: Temporal dynamics of Sertoli and germ cell development in human foetal and prepubertal testis
Source: Biol Open. 2026 Feb 6;15(2):bio062319. doi: 10.1242/bio.062319 (PMC12919961; doi:10.1242/bio.062319)
Supplement: Table S7. Antibodies used in this study [file biolopen-15-062319-TableS7.xlsx]

## Sheet: S7. Antibodies
	Table S7. Antibodies used in this study
Primary Antibody	Manufacturer	Catalogue number	Dillution/concentration	Batch number
Rabbit anti-SOX9	Millipore	AB5535	1:8000	3856123
Rabbit anti-Androgen Receptor	Abcam	133273	1:1000	GR3422593-4
Mouse anti-Anti-Müllerian Hormone	Santa Cruz	SC166752	1:500	H2217
Rabbit anti- Octamer binding transcription factor 3/4	Santa Cruz	A1723	1:1000	ZA0321
Mouse anti-Ki-67	Dako	M7240	1:500	41315040
Mouse anti-Melanoma-associated antigen-A3	Millipore	MABC11150	1:10000	3429609
Mouse IgG	Vector Labs	I2000	2 mg/ml	ZA0321
Rabbit IgG	Vector Labs	I1000	5 mg/ml	X0720
Secondary Antibody	Manufacturer	Catalogue number	Dillution
Opal 480	Akoya	FP1500001KT	1:100
Opal 520	Akoya	FP1494001KT	1:100
Opal 570	Akoya	FP1488001KT	1:100
Opal 690	Akoya	FP1495001KT	1:100
Opal 780	Akoya	FP1497001KT	1:100
